# Supplementary material for: Involvement of human ribosomal proteins in nucleolar structure and p53-dependent nucleolar stress
Source: Nat Commun. 2016 Jun 6;7:11390. doi: 10.1038/ncomms11390 (PMC4897761; doi:10.1038/ncomms11390)
Supplement: Supplementary Data 1 — Cell lines [file ncomms11390-s2.xlsx]

## Sheet: Table 1_cell lines
Supplementary Table 1	Human cell lines used in this study
Name	Origin	Growth medium
HeLa-GFP-FBL	Epithelial (cervix)	DMEM / FBS / Pen-Strep
HeLa	Epithelial (cervix)	DMEM / FBS / Pen-Strep
HCT116 p53+/+	Epithelial (colon)	McCoy / FBS / Pen-Strep
HCT116 p53-/-	Epithelial (colon)	McCoy / FBS / Pen-Strep
A549	Epithelial (lung)	F12 / FBS / Pen-Strep
H1944	Epithelial (lung)	RPMI-1640 / FBS / Pen-Strep
