# Supplementary material for: Involvement of human ribosomal proteins in nucleolar structure and p53-dependent nucleolar stress
Source: Nat Commun. 2016 Jun 6;7:11390. doi: 10.1038/ncomms11390 (PMC4897761; doi:10.1038/ncomms11390)
Supplement: Supplementary Data 2 — siRNA [file ncomms11390-s3.xlsx]

## Sheet: Table 2_siRNAs
Supplementary Table 2	siRNA sequences
Ribosomal proteins (RPs)
Gene name	New nomenclature	GenBank accession number	siRNA number	siRNA ID	siRNA sequence (5' to 3')	Source
RpSA	uS2	XM_939738	#1	s60434	CUCCUGGAACCUUCACUAAtt	Ambion, Life Technologies
			#2	s51977	GCACCAAUCUUGACUUCCAtt	Ambion, Life Technologies
			#3	s51978	GCAUCUAUAUCAUAAAUCUtt	Ambion, Life Technologies
RpS2	uS5	NM_002952	#1	s12252	CCAAGUCUCCCUAUCAGGAtt	Ambion, Life Technologies
			#2	s12253	UCUCCGCACCUGUGCCUAAtt	Ambion, Life Technologies
			#3	s12254	CCUAAGAAGCUGCUCAUGAtt	Ambion, Life Technologies
RpS3	uS3	NM_001005	#1	s12255	UGACUGCUGUAGUUCAGAAtt	Ambion, Life Technologies
			#2	s12256	GCGGAGACCCUGUUAACUAtt	Ambion, Life Technologies
			#3	s12257	AAGCUGAACUGAAUGAGUUtt	Ambion, Life Technologies
RpS3A	eS1	NM_001006	#1	s12258	GCAACAAUCAGAUACGGAAtt	Ambion, Life Technologies
			#2	s12259	AAUUCAAGCUGAUUACUGAtt	Ambion, Life Technologies
			#3	s12260	AGAUUGGUAUGAUGUGAAAtt	Ambion, Life Technologies
RpS4X	eS4	NM_001007	#1	s12261	GCGGUUCAUUAAAAUCGAUtt	Ambion, Life Technologies
			#2	s12262	GCAUGCAGCGGUUCAUUAAtt	Ambion, Life Technologies
			#3	s12263	AGACUUAAGUAUGCCCUGAtt	Ambion, Life Technologies
RpS5	uS7	NM_001009	#1	s12267	CCGGAACAUUAAGACCAUUtt	Ambion, Life Technologies
			#2	s12268	ACAUUGCAGUGAAGGAGAAtt	Ambion, Life Technologies
			#3	s12269	GCAUGCCUUCGAGAUCAUAtt	Ambion, Life Technologies
RpS6	eS6	NM_001010	#1	s12270	CCUUAAAUAAAGAAGGUAAtt	Ambion, Life Technologies
			#2	s12271	GGAACAAAUUGCGAAGAGAtt	Ambion, Life Technologies
			#3	s12272	CAGCGUACCAAGAAAAAUAtt	Ambion, Life Technologies
RpS7	eS7	NM_001011	#1	s12288	CAUAAUCUUUGUUCCCGUUtt	Ambion, Life Technologies
			#2	s12289	GAGUUUCAAUUGUAAACAAtt	Ambion, Life Technologies
			#3	s12290	GUACGCGAAUUGGAGAAAAtt	Ambion, Life Technologies
RpS8	eS8	NM_001012	#1	s12291	GCUAUGUGCUAGAGGGCAAtt	Ambion, Life Technologies
			#2	s12292	GAAAUAUGAUGAAAGGAAAtt	Ambion, Life Technologies
			#3	s12293	AGAGUGUUGUACUCGUAAAtt	Ambion, Life Technologies
RpS9	uS4	NM_001013	#1	s12294	AGAUGAAGCUGGAUUACAUtt	Ambion, Life Technologies
			#2	s12295	AGAUAGAGGAUUUCUUAGAtt	Ambion, Life Technologies
			#3	s12296	AGCUGAAGCUGAUCGGCGAtt	Ambion, Life Technologies
RpS10	eS10	NM_001014	#1	s12297	GCAACCGAAUUCCAGUUUAtt	Ambion, Life Technologies
			#2	s12298	CGACCUGCGAGACUCACAAtt	Ambion, Life Technologies
			#3	s12299	CAUUUCUACUGGUACCUUAtt	Ambion, Life Technologies
RpS11	uS17	NM_001015	#1	s12300	AGAACAUGUCUGUACACCUtt	Ambion, Life Technologies
			#2	s200170	CUACAUCCGCAAGUACAACtt	Ambion, Life Technologies
			#3	s200171	CCAGAUCGGUGACAUCGUCtt	Ambion, Life Technologies
RpS12	eS12	NM_001016	#1	s52989	CCUUUGUGCUGAACACCAAtt	Ambion, Life Technologies
			#2	s194763	GGCCUUUGUAAAAUUGACAtt	Ambion, Life Technologies
			#3	s194764	ACUGUGAUGAGCCUAUGUAtt	Ambion, Life Technologies
RpS13	uS15	NM_001017	#1	s12304	GAAAGGAUAAGGAUGCUAAtt	Ambion, Life Technologies
			#2	s12305	GGCCUUACUCCUUCACAGAtt	Ambion, Life Technologies
			#3	s12306	GCUCGAUAUUAUAAGACCAtt	Ambion, Life Technologies
RpS14	uS11	NM_001025070	#1	s12307	AGACCGAGAUGAAUCCUCAtt	Ambion, Life Technologies
			#2	s12308	AGGUAAAGGCAGACCGAGAtt	Ambion, Life Technologies
			#3	s12309	CAUCCUUCAAUGACACUUUtt	Ambion, Life Technologies
RpS15	uS19	NM_001018	#1	s12310	CCUACAAGCCCGUAAAGCAtt	Ambion, Life Technologies
			#2	s194765	CUUCAUCCCUCUCAAGUAAtt	Ambion, Life Technologies
			#3	s194766	GCAUGGUGGGCGUCUACAAtt	Ambion, Life Technologies
RpS15A	uS8	NM_001019	#1	s12311	CCAAAGUCAUCGUCCGGUUtt	Ambion, Life Technologies
			#2	s12312	AGAUUUGACGUGCAACUCAtt	Ambion, Life Technologies
			#3	s12313	GAGUAUCAACAAUGCCGAAtt	Ambion, Life Technologies
RpS16	uS9	NM_001020	#1	s12314	AGAUUUAUGCUAUCCGUCAtt	Ambion, Life Technologies
			#2	s12315	GCAAUGGUCUCAUCAAGGUtt	Ambion, Life Technologies
			#3	s12316	GGAGCGAUUUGCUGGUGUAtt	Ambion, Life Technologies
RpS17	eS17	NM_001021	#1	s12317	GCCCGGGUCAUCAUAGAAAtt	Ambion, Life Technologies
			#2	s12318	GGAGAUUAUUGAAGUAGAUtt	Ambion, Life Technologies
			#3	s12319	GGAUCAGGAGAUUAUUGAAtt	Ambion, Life Technologies
RpS18	uS13	NM_022551	#1	s12320	UGCGAGUACUCAACACCAAtt	Ambion, Life Technologies
			#2	s12321	UGAUCACCAUUAUGCAGAAtt	Ambion, Life Technologies
			#3	s12322	CGAUGGGCGGCGGAAAAUAtt	Ambion, Life Technologies
RpS19	eS19	NM_001022	#1	s12323	GCCGCAAACUGACACCUCAtt	Ambion, Life Technologies
			#2	s194767	AAACCAUGCUGGGUUAAUAtt	Ambion, Life Technologies
			#3	s194768	AGCUGGCCAAGCACAAAGAtt	Ambion, Life Technologies
RpS20	uS10	NM_001023	#1	s12324	GGACCAGUUCGAAUGCCUAtt	Ambion, Life Technologies
			#2	s12325	GCCGCAACGUAAAAUCCUUtt	Ambion, Life Technologies
			#3	s12326	CUAACAAGCCGCAACGUAAtt	Ambion, Life Technologies
RpS21	eS21	NM_001024	#1	s12327	AGUUUAAAACUUAUGCUAUtt	Ambion, Life Technologies
			#2	s226974	GUAGGAUGGGUGAGUCAGAtt	Ambion, Life Technologies
			#3	s194769	GCAUCAUCGGUGCCAAGGAtt	Ambion, Life Technologies
RpS23	uS12	NM_001025	#1	s12328	CCAAUGACGGUUGCUUGAAtt	Ambion, Life Technologies
			#2	s12329	GAAGCUCCGUAGUCACCGAtt	Ambion, Life Technologies
			#3	s12330	UGACGGUUGCUUGAACUUUtt	Ambion, Life Technologies
RpS24	eS24	NM_001026	#1	s12331	CCGACUACUUCAGAGGAAAtt	Ambion, Life Technologies
			#2	s12332	AGACAGAAAUUCGGGAAAAtt	Ambion, Life Technologies
			#3	s12333	CCUGGAUUAUGCAAAGAAAtt	Ambion, Life Technologies
RpS25	eS25	NM_001028	#1	s12334	GCACAGAGCUCAAGUAAUUtt	Ambion, Life Technologies
			#2	s12335	GGAGCUCCUUAGUAAAGGAtt	Ambion, Life Technologies
			#3	s12336	GGAAGUUCCCAACUAUAAAtt	Ambion, Life Technologies
RpS26	eS26	NM_001093731	#1	s229467	ACAGCAAAGUAGUCAGGAAtt	Ambion, Life Technologies
			#2	s53606	CAAGCUGUAUGUGAAGCUAtt	Ambion, Life Technologies
			#3	s229468	AUUCGUCAUUCGAAACAUAtt	Ambion, Life Technologies
RpS27	eS27	NM_001030	#1	s12337	GGAGGAAAAGCAAGGCUUAtt	Ambion, Life Technologies
			#2	s12338	AUGCACAAACGGUAGUUUUtt	Ambion, Life Technologies
			#3	s194771	GGAGGAAGCAGCACUAAAAtt	Ambion, Life Technologies
RpS27L	eS27L	NM_015920	#1	s27333	AAGUCCAAAUUCUUACUUUtt	Ambion, Life Technologies
			#2	s27334	AAAUGUCCAGGUUGCUACAtt	Ambion, Life Technologies
			#3	s27335	UGUCCAGGUUGCUACAAGAtt	Ambion, Life Technologies
RpS27A	eS31	NM_002954	#1	s12340	GUACUUUGUCUGACUACAAtt	Ambion, Life Technologies
			#2	s12341	GGACGUACUUUGUCUGACUtt	Ambion, Life Technologies
			#3	s226976	GAAGAAGUCUUACACCACUtt	Ambion, Life Technologies
RpS28	eS28	NM_001031	#1	s12342	CCAUCAUCCGCAAUGUAAAtt	Ambion, Life Technologies
			#2	s12343	GCCGAUCCAUCAUCCGCAAtt	Ambion, Life Technologies
			#3	s226977	GCGUGGAAUUCAUGGACGAtt	Ambion, Life Technologies
RpS29	uS14	NM_001030001	#1	s227039	GCACGGUCUGAUCCGGAAAtt	Ambion, Life Technologies
			#2	s194772	CGUCAGUACGCGAAGGAUAtt	Ambion, Life Technologies
			#3	s196844	GGAAAUAUGGCCUCAAUAUtt	Ambion, Life Technologies
RpS30	eS30	NM_001997	#1	s5039	UGAGAGGUCAGACUCCUAAtt	Ambion, Life Technologies
			#2	s5040	CCAGAUCAAGGCUCAUGUAtt	Ambion, Life Technologies
			#3	s194404	UUCUGGCUUUCUCUAAUAAtt	Ambion, Life Technologies
Rack1	Rack1	NM_006098	#1	s20340	CAGGCUAUCUGAACACGGUtt	Ambion, Life Technologies
			#2	s20341	CAAACACCUUUACACGCUAtt	Ambion, Life Technologies
			#3	s20342	GGAUGAGACCAACUAUGGAtt	Ambion, Life Technologies
RpL3	uL3	NM_000967	#1	s12142	GGCAUAAAUCUAAGAAGAAtt	Ambion, Life Technologies
			#2	s12143	ACGGCAAGCUGAUCAAGAAtt	Ambion, Life Technologies
			#3	s12144	GACUAUGACCUAUCUGACAtt	Ambion, Life Technologies
RpL4	uL4	NM_000968	#1	s12148	GACCAGAUAUUGUGAACUUtt	Ambion, Life Technologies
			#2	s12149	GGCCGAAUGUUUGCACCAAtt	Ambion, Life Technologies
			#3	s12150	CCGCUUCCCUCAAGAGUAAtt	Ambion, Life Technologies
RpL5	uL18	NM_000969	#1	s12151	GACGAGAGGGUAAAACUGAtt	Ambion, Life Technologies
			#2	s12152	GGAGGAGAUGUAUAAGAAAtt	Ambion, Life Technologies
			#3	s12153	GAAGUACAUCGGAAGCACAtt	Ambion, Life Technologies
RpL6	eL6	NM_000970	#1	s12154	AGCGCAAGAUUGAUCAGAAtt	Ambion, Life Technologies
			#2	s12155	CCAAAAUCGAUAUCAGCAAtt	Ambion, Life Technologies
			#3	s12156	CCCAAAACAUCUUACUGAUtt	Ambion, Life Technologies
RpL7	uL30	NM_000971	#1	s352	CUCGAUCUCUUGGUAAAUAtt	Ambion, Life Technologies
			#2	s353	CACUAUCACAAGGAAUAUAtt	Ambion, Life Technologies
			#3	s354	CGUCAAAUCUUCAAUGGAAtt	Ambion, Life Technologies
RpL7A	eL8	NM_000972	#1	s12157	GGUGAACUCGGAAGACAAAtt	Ambion, Life Technologies
			#2	s12158	CAGCUGUCGUGAAGAAGCAtt	Ambion, Life Technologies
			#3	s12159	AGUACAGACCAGAGACAAAtt	Ambion, Life Technologies
RpL8	uL2	NM_000973	#1	s12160	GCCGAAUUGACAAACCCAUtt	Ambion, Life Technologies
			#2	s12161	CCAUGCCUGAGGGUACAAUtt	Ambion, Life Technologies
			#3	s12162	CGGGAUCCGUAUCGGUUUAtt	Ambion, Life Technologies
RpL9	uL6	NM_000661	#1	s12163	AUGUCGACAUUACUCUGAAtt	Ambion, Life Technologies
			#2	s12164	GAAAGAUGAAUUAAUCCUUtt	Ambion, Life Technologies
			#3	s12165	CCAGAAAAUGUCGACAUUAtt	Ambion, Life Technologies
RpL10	uL16	NM_006013	#1	s12166	GAAACAGGUUGACAACUCAtt	Ambion, Life Technologies
			#2	s12167	CUAUGUCUUUGUAUCUACAtt	Ambion, Life Technologies
			#3	s196275	CCCGAAUUUGUGCCAAUAAtt	Ambion, Life Technologies
RpL10A	uL1	NM_007104	#1	s9421	GUCCGGGCCUUAUAUAUCAtt	Ambion, Life Technologies
			#2	s9422	CAGAGUCUCUGAUCAAGCAtt	Ambion, Life Technologies
			#3	s9423	UGAAGAAGGUGUUAUGUCUtt	Ambion, Life Technologies
RpL11	uL5	NM_000975	#1	s12168	GGUGCGGGAGUAUGAGUUAtt	Ambion, Life Technologies
			#2	s12169	CAACUUCUCAGAUACUGGAtt	Ambion, Life Technologies
			#3	s12170	GGAACUUCGCAUCCGCAAAtt	Ambion, Life Technologies
RpL12	uL11	NM_000976	#1	s194741	CCCAGUCAGUGGGCUGUAAtt	Ambion, Life Technologies
			#2	s194742	CCAGCCAGUUAAGCACAAAtt	Ambion, Life Technologies
			#3	s194743	AGCCCUCAAGGAACCACCAtt	Ambion, Life Technologies
RpL13	eL13	NM_000977	#1	s12171	GGAAGAGAAGAAUUUCAAAtt	Ambion, Life Technologies
			#2	s12172	AGAAGAAUUUCAAAGCCUUtt	Ambion, Life Technologies
			#3	s12173	CGGCAUACGGGCAAAAAGAtt	Ambion, Life Technologies
RpL13A	uL13	NM_012423	#1	s58865	AGCUCAUGAGGCUACGGAAtt	Ambion, Life Technologies
			#2	s23995	GGUGUUUGACGGCAUCCCAtt	Ambion, Life Technologies
			#3	s23996	GGAAACAGGCCGAGAAGAAtt	Ambion, Life Technologies
RpL14	eL14	NM_001034996	#1	s17238	GACAGAUUUUGAUCGUUUUtt	Ambion, Life Technologies
			#2	s17239	CCAGAAGUAUGUCCGACAAtt	Ambion, Life Technologies
			#3	s17240	AGAUCACCGCCGCGAGUAAtt	Ambion, Life Technologies
RpL15	eL15	NM_002948	#1	s12174	CCUUUCAAGUGUGAGCUUAtt	Ambion, Life Technologies
			#2	s12175	CCUUAAGAUUGGUAAGCUAtt	Ambion, Life Technologies
			#3	s12176	GGUGUAGACUUUUUAAGUUtt	Ambion, Life Technologies
RpL17	uL22	NM_000985	#1	s12177	CACGAAAUCAUGCAAAUCAtt	Ambion, Life Technologies
			#2	s12178	CAAUCUUCGUGUUCACUUUtt	Ambion, Life Technologies
			#3	s12179	GCACAUGCUUAAAAACGCAtt	Ambion, Life Technologies
RpL18	eL18	NM_000979	#1	s194744	GGCUGUUGGUCAAGUUAUAtt	Ambion, Life Technologies
			#2	s194745	AAACUAACCCUGGAUCCUAtt	Ambion, Life Technologies
			#3	s194746	CGGAUGAUCCGGAAGAUGAtt	Ambion, Life Technologies
RpL18A	eL20	NM_000980	#1	s12180	GUACUUUGUAUCUCAGUUAtt	Ambion, Life Technologies
			#2	s12181	CCCACAACAUGUACCGGGAtt	Ambion, Life Technologies
			#3	s12182	ACUCCAUUCAGAUCAUGAAtt	Ambion, Life Technologies
RpL19	eL19	NM_000981	#1	s12183	AGACCAAGGAAGCACGCAAtt	Ambion, Life Technologies
			#2	s12184	AGAAGAUACCGUGAAUCUAtt	Ambion, Life Technologies
			#3	s12185	GCUCAGAAGAUACCGUGAAtt	Ambion, Life Technologies
RpL21	eL21	NM_000982	#1	s12186	CACUCUAAGAGCCGAGAUAtt	Ambion, Life Technologies
			#2	s12187	GGAAGAGUCUACAAUGUUAtt	Ambion, Life Technologies
			#3	s12188	GGUGAUAUUGUAGACAUCAtt	Ambion, Life Technologies
RpL22	eL22	NM_000983	#1	s12189	GAGAGUUACGAAUUACGUUtt	Ambion, Life Technologies
			#2	s12190	CAAAGAGAGUUACGAAUUAtt	Ambion, Life Technologies
			#3	s12191	GGUUGCGCGUAGUUGCUAAtt	Ambion, Life Technologies
RpL23	uL14	NM_000978	#1	s17871	GCAGGAGUCAUAGUGAACAtt	Ambion, Life Technologies
			#2	s17872	CAAUAAAGGCGAGAUGAAAtt	Ambion, Life Technologies
			#3	s17873	CAACGAAAGUCAUACCGUAtt	Ambion, Life Technologies
RpL23A	uL23	NM_000984	#1	s12192	GAGUUAGUGUCCUAGGAAAtt	Ambion, Life Technologies
			#2	s12193	AGAGAUCUUUGUGACUAGAtt	Ambion, Life Technologies
			#3	s12194	CUGUUCUACUUAUCCUUUUtt	Ambion, Life Technologies
RpL24	eL24	NM_000986	#1	s12198	CGAGCAGUCAAAUUCCAGAtt	Ambion, Life Technologies
			#2	s12199	AGAAACCUGAAGUUAGAAAtt	Ambion, Life Technologies
			#3	s12200	CUACAAAGGCAGCACCUAAtt	Ambion, Life Technologies
RpL26	uL24	NM_000987	#1	s12201	CCACAUUCGAAGGAAGAUUtt	Ambion, Life Technologies
			#2	s12202	GGUUGUACGUGGACACUAUtt	Ambion, Life Technologies
			#3	s12203	GAAAUAUGUUAUCUACAUUtt	Ambion, Life Technologies
RpL27	eL27	NM_000988	#1	s12204	GAGAGAUACAAGACAGGCAtt	Ambion, Life Technologies
			#2	s12205	ACAAAACUGUCGUCAAUAAtt	Ambion, Life Technologies
			#3	s12206	AAACUGUCGUCAAUAAGGAtt	Ambion, Life Technologies
RpL27A	uL15	NM_000990	#1	s12210	GGAUCAACUUCGACAAAUAtt	Ambion, Life Technologies
			#2	s12211	GCCCAACUGUCAACCUUGAtt	Ambion, Life Technologies
			#3	s12212	CACUUAAAGAGGAACCAGAtt	Ambion, Life Technologies
RpL28	eL28	NM_000991	#1	s12213	CACCGUCUCUAAAAUAAAAtt	Ambion, Life Technologies
			#2	s12214	GCACUGAGCCCAAUAACUUtt	Ambion, Life Technologies
			#3	s12215	UGAUCAAGAGGAAUAAGCAtt	Ambion, Life Technologies
RpL29	eL29	NM_000992	#1	s12216	CCUGUGCUAUUUGUACAAAtt	Ambion, Life Technologies
			#2	s12217	CGAUCACAAAGAUACGAAUtt	Ambion, Life Technologies
			#3	s194747	GGAACAUGCGCUUUGCCAAtt	Ambion, Life Technologies
RpL30	eL30	NM_000989	#1	s12207	GGCUAUCAUUGAUCCAGGUtt	Ambion, Life Technologies
			#2	s12208	GGCUCCAACUCGUUAUGAAtt	Ambion, Life Technologies
			#3	s12209	GGAAAUCUGAAAUAGAGUAtt	Ambion, Life Technologies
RpL31	eL31	NM_000993	#1	s12218	CUCCAGAUGUGCGCAUUGAtt	Ambion, Life Technologies
			#2	s194749	GGAAUGUGCCAUACCGAAUtt	Ambion, Life Technologies
			#3	s231333	CCAAAUAAGCUAUAUACUUtt	Ambion, Life Technologies
RpL32	eL32	NM_000994	#1	s12220	UGGUUAUGGAAGCAACAAAtt	Ambion, Life Technologies
			#2	s12221	GACUGGUACUCAGAAUUUAtt	Ambion, Life Technologies
			#3	s227220	ACAGGGUUCGUAGAAGAUUtt	Ambion, Life Technologies
RpL34	eL34	NM_000995	#1	s12222	AUAGAAUUGUUUACCUUUAtt	Ambion, Life Technologies
			#2	s12223	AAAUCGUUGUGAAAGUGUUtt	Ambion, Life Technologies
			#3	s12224	CAAUACAGCCUCUAACAAAtt	Ambion, Life Technologies
RpL35	uL29	NM_007209	#1	s22151	CAAGCUCUCUAAGAUCCGAtt	Ambion, Life Technologies
			#2	s22152	GGAAAUCCAUUGCCCGUGUtt	Ambion, Life Technologies
			#3	s22153	UAACCAGACUCAGAAAGAAtt	Ambion, Life Technologies
RpL35A	eL33	NM_000996	#1	s12225	GUAUAUAAAGCAAAGAACAtt	Ambion, Life Technologies
			#2	s12226	ACAGAAUUCUAUUUGGGCAtt	Ambion, Life Technologies
			#3	s12227	GAGAUGCGCUUAUGUAUAUtt	Ambion, Life Technologies
RpL36	eL36	NM_015414	#1	s24653	CCCUCAAAUUUAUCAAGAAtt	Ambion, Life Technologies
			#2	s24654	AAACGGGCCCUCAAAUUUAtt	Ambion, Life Technologies
			#3	s226046	GCGCCAUGGAGUUACUGAAtt	Ambion, Life Technologies
RpL36A	eL42	NM_021029	#1	s199106	AGUGUCAUCUUUUAUUAUGtt	Ambion, Life Technologies
			#2	s231826	GACUUUCUGUAAGAAGUGUtt	Ambion, Life Technologies
			#3	s231827	CUAAGCCGAUUUUCCGGAAtt	Ambion, Life Technologies
RpL37	eL37	NM_000997	#1	s12230	GAACAACACCUAAACCCAAtt	Ambion, Life Technologies
			#2	s12231	GGUCGAAUGAGGCACCUAAtt	Ambion, Life Technologies
			#3	s12232	GCUAAAAGACGAAAUACCAtt	Ambion, Life Technologies
RpL37A	eL43	NM_000998	#1	s12233	CACUUCCGCUGUCACGGUAtt	Ambion, Life Technologies
			#2	s194751	CGCCAAGUACACUUGCUCUtt	Ambion, Life Technologies
			#3	s194752	GGUAAAGUCCGCCAUCAGAtt	Ambion, Life Technologies
RpL38	eL38	NM_000999	#1	s12234	AGGACAACGUGAAGUUUAAtt	Ambion, Life Technologies
			#2	s194753	GGACAACGUGAAGUUUAAAtt	Ambion, Life Technologies
			#3	s194754	CCGACGAAAGGAUGCCAAAtt	Ambion, Life Technologies
RpL39	eL39	NM_001000	#1	s12235	UCACGAUCAUGUUACCAUAtt	Ambion, Life Technologies
			#2	s194755	GGAGAUUUCGACGUGUUUUtt	Ambion, Life Technologies
			#3	s194756	CCACUAUCUGGAGAUUUCGtt	Ambion, Life Technologies
RpL40	eL40	NM_001033930	#1	s14556	AGACAAGGAGGGUAUCCCAtt	Ambion, Life Technologies
			#2	s14557	AAAUACAACUGCGACAAGAtt	Ambion, Life Technologies
			#3	s14558	GUCUGAUAUUUGCCGGCAAtt	Ambion, Life Technologies
RpL41	eL41	NM_001035267	#1	s12236	CAAUGGAUCUAGAACUUCAtt	Ambion, Life Technologies
			#2	s12237	CCACCUUGCUCAUAAACAAtt	Ambion, Life Technologies
			#3	s12238	GUAACAACCAUAUAAUAAAtt	Ambion, Life Technologies
P0	uL10	NM_001002	#1	s226965	AGAUCAUCCAACUAUUGGAtt	Ambion, Life Technologies
			#2	s226966	CGAGGGCACCUGGAAAACAtt	Ambion, Life Technologies
			#3	s785	GUUUCAUUGUGGGAGCAGAtt	Ambion, Life Technologies
P1	P1	NM_001003	#1	s12239	GCACGACGAUGAGGUGACAtt	Ambion, Life Technologies
			#2	s194758	GAGCCUCAUCUGCAAUGUAtt	Ambion, Life Technologies
			#3	s194759	ACAUGGGCUUUGGUCUUUUtt	Ambion, Life Technologies
P2	P2	NM_001004	#1	s194760	CCAGGGUAUUGGCAAGCUUtt	Ambion, Life Technologies
			#2	s194761	GACAUGGGAUUUGGCCUUUtt	Ambion, Life Technologies
			#3	s194762	GACCGGCUCAACAAGGUUAtt	Ambion, Life Technologies
e, eukaryotic; u, universal
CP assembly factors
BXDC1	/	NM_032194	#1	HSS.RNAI.N032194.12.1	rUrCrUrUrCrUrArUrArArUrCrUrUrCrUrGrUrUrArCrArUrCrGrArA	IDT
			#2	HSS.RNAI.N032194.12.2	rArArUrArCrCrUrArArUrUrCrArArUrCrArUrArUrCrCrArGrCrArC	IDT
			#3	HSS.RNAI.N032194.12.3	rUrCrUrUrGrCrUrUrCrUrGrCrArUrArUrGrArArUrCrCrUrUrCrCrA	IDT
RRS1	/	NM_015169	#1	HSS.RNAI.N015169.12.1	rUrCrCrUrCrCrUrCrCrCrUrCrArUrCrUrGrCrUrUrArUrUrGrGrUrG	IDT
			#2	HSS.RNAI.N015169.12.4	rArUrCrArGrCrCrArUrUrCrUrUrUrGrGrUrGrUrCrGrUrCrCrCrGrG	IDT
			#3	HSS.RNAI.N015169.12.6	rCrUrUrUrCrCrUrUrCrUrUrGrGrCrCrUrGrArArUrCrCrGrCrUrUrG	IDT
Calibration set
Gene name	GenBank accession number	siRNA ID	siRNA or snoRNA sequence (5' to 3')	Source
Scramble (SCR)	/	s4390844	not available	Ambion, Life Technologies
GFP	/	AM4626	not available	Ambion, Life Technologies
Fibrillarin (FBL)	NM_0014363	s4821	UGACAUCGUUGGUCCGGAUtt	Ambion, Life Technologies
Nucleophosmin (NPM)	NM_002520	s9677	GCAAUGAAUUACGAAGGCAtt	Ambion, Life Technologies
Nucleolin (NCL)	NM_005381	s9312	GGAAAUGGCCAAACAGAAAtt	Ambion, Life Technologies
TIF1A	NM_018427	s29325	CGAUGUUGCUCUCCAUGGAtt	Ambion, Life Technologies
UTP18	NM_016001	s27417	CAUUCUCUUCAGAUAGUAAtt	Ambion, Life Technologies
NOL9	NM_024654	s36145	GCCCUGGAAGAGUUAGUCAtt	Ambion, Life Technologies
U8	NR_033294	66745618	mGmGmAmUmUATCCCACCTGmAmCmGmAmU	IDT
