# Supplementary material for: Involvement of human ribosomal proteins in nucleolar structure and p53-dependent nucleolar stress
Source: Nat Commun. 2016 Jun 6;7:11390. doi: 10.1038/ncomms11390 (PMC4897761; doi:10.1038/ncomms11390)
Supplement: Supplementary Data 3 — Oligonucleotides used in NB and RTqPCR [file ncomms11390-s4.xlsx]

## Sheet: Table 3_probes & primers
Supplementary Table 3	Sequences of oligonucleotides used as probes in Northern blots and as primers in RTqPCR assays
Oligo probe name	Northern blot probes
LD1844 (5'-ETS)	CGGAGGCCCAACCTCTCCGACGACAGGTCGCCAGAGGACAGCGTGTCAGC
LD1827 (ITS1)	CCTCGCCCTCCGGGCTCCGGGCTCCGTTAATGATC
LD1828 (ITS2	CTGCGAGGGAACCCCCAGCCGCGCA
Oligo probe name	RTqPCR primers
LD1818 (GAPDH Forward)	TGCACCACCAACTGCTTAG
LD1819 (GAPDH Reverse)	GTTCAGCTCAGGGATGACC
LD3657 (eL22 Forward)	TTGGTGCTCTGTGGATTGAG
LD3658 (eL22 Reverse)	TTGCCAAAGAGCAACTGATG
LD3659 (eS24 Forward)	AACTGGCTTTGGCATGATTT
LD3660 (eS24 Reverse)	GCAGCACCTTTACTCCTTCG
LD3661 (uS12 Forward)	CCCACTTTCCGTAGGATCAA
LD3662 (uS12 Reverse)	GTCCTGAGGCTGGATATGGA
LD3663 (eS10 Forward)	CGCAGAGATGTTGATGCCTA
LD3664 (eS10 Reverse)	TCCAGGCAAACTGTTCCTTC
LD2855 (eS6 Forward)	CTAGGACCAAAGCACCCAAG
LD2856 (eS6 Reverse)	GGAAAGTCTGCGTCTCTTCG
LD3665 (RACK1 Forward)	CAAGCTGAAGACCAACCACA
LD3666 (RACK1 Reverse)	CACACAGCCAGTAGCGGTTA
LD3667 (uL23 Forward)	AACTTGCCTCCATGGTTGAG
LD3668 (uL23 Reverse)	TTGTCCTTTATTGGGCAAGG
LD3669 (eS7 Forward)	ACGGCAGCTAAGGAAATTGA
LD3670 (eS7 Reverse)	GTACGGCTTTTTCGAGTTGG
LD3671 (eL41 Forward)	CTCGGCACTTAGCATCATCA
LD3672 (eL41 Reverse)	TCCATGTTTCTGCTCCTGTG
LD3576 (eS1 Forward)	CCGGAAGAAGATGATGGAAA
LD3577 (eS1 Reverse)	TCCATGAGCTTTCCCAATTC
LD3673 (uS7 Forward)	GTGAACGCCATCATCAACAG
LD3674 (uS7 Reverse)	AGGCACTCAGCAATGGTCTT
LD2859 (eS12 Forward)	GAAGCTGCCAAAGCCTTAGA
LD2860 (eS12 Reverse)	AACCACTTTACGGGGTTTCC
LD3675 (uS19 Forward)	ACAACGGCAAGACCTTCAAC
LD3676 (uS19 Reverse)	GGAGTCATGTGCGCCTTTAT
LD3677 (uS15 Forward)	GGACTTGCTCCTGATCTTCCT
LD3678 (uS15 Reverse)	AGGGCAGAGGCTGTAGATGA
LD3679 (eL42 Forward)	TGATTGCTCCTACCGACTCC
LD3680 (eL42 Reverse)	GGCGTACAGAGAATCCTTGC
LD3431 (uL5 Forward)	GCATCCGGAGAAATGAAAAG
LD3432 (uL5 Reverse)	GTCCAGGCCGTAGATACCAA
LD3681 (eS8 Forward)	TGAAGAATTGCATCGTGCTC
LD3682 (eS8 Reverse)	TCCTCCAGGAGACTGCTGAT
LD3683 (eL29 Forward)	ACATGGCCAAGTCCAAGAAC
LD3684 (eL29 Reverse)	ATTGTTGGCCTGCATCTTCT
LD3785 (uS2 Forward)	AGACGGCTGTGCTGAAGTTT
LD3786 (uS2 Reverse)	CAGCGCAATGGTAGGTAGGT
LD3685 (eL15 Forward)	AGCTCTCTGCTCTCCACAGG
LD3686 (eL15 Reverse)	TGAAGGCTTCGAGCAAACTT
LD3687 (eS4 Forward)	CCTGGATCTTTTGACGTGGT
LD3688 (eS4 Reverse)	TTCACCCACTGCTCTGTTTG
LD3689 (uS5 Forward)	TTATGCCAGTGCAGAAGCAG
LD3690 (uS5 Reverse)	ATCTTGTTCCCCCAGTAGCC
LD3691 (P2 Forward)	AGCTTGCCAGTGTACCTGCT
LD3692 (P2 Reverse)	GGGGAGCAGGAATTTAATCA
LD3693 (eL31 Forward)	TGCCATCAACGAAGTGGTAA
LD3694 (eL31 Reverse)	TATTCCTTTGGCCCAGACAG
LD3695 (eS30 Forward)	TCGCTTCTTCCTCTTTCTCG
LD3696 (eS30 Reverse)	GGAGCACGACTTGATCTTCC
LD2861 (eS27L Forward)	GTCTGGTAGGGCTGAGCTTG
LD2862 (eS27L Reverse)	ACTGTCTGAGCATGGCTGAA
LD3697 (uS3 Forward)	CTGGGCATCAAGGTGAAGAT
LD3698 (uS3 Reverse)	CCTGTTATGCTGTGGGGACT
LD3699 (uS9 Forward)	GGCAATGGTCTCATCAAGGT
LD3700 (uS9 Reverse)	GGCTTTGGAGATGGACTGAC
LD3701 (eS17 Forward)	CCTGTGCTTCCTGTTTCCTC
LD3702 (eS17 Reverse)	GCTATCTTGTTGCGGAGCTT
LD3703 (uS11 Forward)	CTTTCAGGGAGGAGCTTGTG
LD3704 (uS11 Reverse)	ACCTTCATCCCACCAGTCAC
LD2863 (eS28 Forward)	TCCATCATCCGCAATGTAAA
LD2864 (eS28 Reverse)	AGTTACGTGTGGCGGACAAA
LD3705 (eL28 Forward)	ACAGACATCACGGGAGGAAG
LD3706 (eL28 Reverse)	GGACAATGCTAAGGCTGCTC
LD3707 (uS14 Forward)	AACCAGAGACCCTGGCTTTT
LD3708 (uS14 Reverse)	ACTTGGGAGGCTGAGACAGA
LD3709 (uL10 Forward)	TCGACAATGGCAGCATCTAC
LD3710 (uL10 Reverse)	ATCCGTCTCCACAGACAAGG
LD2045 (uS13 Forward)	GCAGCCATGTCTCTAGTGATCC
LD2046 (uS13 Reverse)	GGATCTTGTACTGGCGTGGA
LD3711 (eS26 Forward)	GAACGCATTTCCACCCTAGA
LD3712 (eS26 Reverse)	GCACGACCATTGTTCCTTCT
LD3713 (uL24 Forward)	AGGCATTTCAATGCACCTTC
LD3714 (uL24 Reverse)	CTGCACCCGTTCAATGTAGA
LD2841 (uL18 Forward)	GCAGGATGGGGTTTGTTAAA
LD2842 (uL18 Reverse)	ACGGGCATAAGCAATCTGAC
LD3715 (uS8 Forward)	GACCTGGAAAAATGGCAGAA
LD3716 (uS8 Reverse)	CCAGAGTCCATGAGGCATTT
LD2005 (uS17 Forward)	AAGATGGCGGACATTCAGAC
LD2006 (uS17 Reverse)	TACCAGTGAAGGGGCATTTC
LD3717 (P1 Forward)	GGTCCTTCCGAGGAAGCTAA
LD3718 (P1 Reverse)	AACATTTACACCGGCTGCTT
LD3719 (eS17 Forward)	ACAAGAAGAAACGCCTGGTG
LD3720 (eS17 Reverse)	AGTGCTGCTTCCTCCTGAAG
LD3721 (eL24 Forward)	CAAATTCCAGAGGGCCATTA
LD3722 (eL24 Reverse)	TTTGCTTAGGTGCTGCCTTT
LD2857 (uS4 Forward)	GATTACATCCTGGGCCTGAA
LD2858 (uS4 Reverse)	CGCAGAGAGAAGTCGATGTG
LD3723 (uL14 Forward)	CTGACAACACAGGAGCCAAA
LD3724 (uL14 Reverse)	ACACGCCATCTTTTCTACGG
LD3725 (eS19 Forward)	TCTCCACCACTGTTCCTTCC
LD3726 (eS19 Reverse)	GGTGTCTAGTGAGGGGTGGA
LD2845 (uL16 Forward)	AGCAAGGGTAGGTGTGCATC
LD2846 (uL16 Reverse)	AGACCTTTGGTCAGGTGGTG
LD3727 (eS21 Forward)	GCTGCTTCCTTTCTCTCTCG
LD3728 (eS21 Reverse)	GCCTGTGACCTTGTCAACCT
