# Supplementary material for: Involvement of human ribosomal proteins in nucleolar structure and p53-dependent nucleolar stress
Source: Nat Commun. 2016 Jun 6;7:11390. doi: 10.1038/ncomms11390 (PMC4897761; doi:10.1038/ncomms11390)
Supplement: Supplementary Data 4 — Comparison with literature [file ncomms11390-s5.xlsx]

## Sheet: Table4_r-proteins literature
Supplementary Table 4: Comparison between our data and the literature
					This work:	This work:
r-protein	formerly	effect on p53 (cell lines)	nucleolar structure	Source	p53	iNo		Legend: n.d., not determined
uL24	RpL26	induction (stabilization of p53 only after DNA damage) (MCF-7, A549)	n.d	Takagi et al., 2005; Bursac et al., 2012	1.8	0.03/0.06		iNo, index of nucleolar disruption. The iNo scores and p53 levels were established in epithelial human cells.
uL14	RpL23	induction (A549, U20S)	no effect	Dai et al., 2004; Jin et al., 2004; Fumagalli et al., 2012	2.2	0.02/0.04		The iNo scores were determined in HeLa-FBL-GFP cells after r-protein depletion for 3 days; the p53 levels in HCT116 p53 +/+ cells after r-protein depletion for 2 days.
uL18	RpL5	no induction (A549, U2OS)	n.d	Dai & Lu, 2004; Fumagalli et al., 2012; Teng et al., 2013; Sloan et al., 2013	1.9	0.19/0.2		p53 expressed in fold increase in a scale from 0 to 10.
uL5	RpL11	no induction (A549, U2OS)	n.d	Lohrum et al., 2003; Zhang et al., 2003; Fumagalli et al., 2009; Teng et al., 2013; Sloan et al., 2013	1.0	0.19/0.2		iNo computed from two independent screens (scree I/screenII) in a scale from 0 (normal) to 0.2 (severe disruption)
eS7	RpS7	induction (A549)	no effect	Fumagalli et al., 2012	0.8	0.02/0.05		green, same results as the literature; red, different results
eL8	RpL7a	strong induction (A549, U2OS)	no effect	Fumagalli et al., 2009; Teng et al., 2013; Fumagalli et al., 2012	7.2	0.02/0.03
eS6	RpS6	induction (A549, U2OS)	no effect	Fumagalli et al., 2009; Fumagalli et al., 2012	0.6	0.02/0.04
eS19	RpS19	induction (A549, primary human bone marrow cells)	n.d	Dutt et al., 2011; Zhou et al., 2013	2.4	0.04/0.06
uS11	RpS14	induction (A549, primary human bone marrow cells)	n.d	Dutt et al., 2011; Zhou et al., 2013	1.4	0.03/0.09
eL37	RpL37	strong induction (U2OS)	n.d	Llanos & Serrano, 2010	6.9	0.04/0.1
eS26	RpS26	induction (IMR90)	no effect	Cui et al., 2014	1.8	0.01/0.05
eS31	RpS27a	induction (IHH)	n.d	Nosrati et al., 2015	6.9	0.03/0.03
eS27L	RpS27L	decrease (A549)	n.d	Xiong et al., 2011	1.3	0.03/0.04
uS12	RpS23	induction (A549)	n.d	Fumagalli et al., 2009	0.5	0.02/0.03
uS10	RpS20	induction (lymphoblastoid cells)	n.d.	Nieminem et al., 2014	4.6	0.03/0.05
