# Supplementary material for: Involvement of human ribosomal proteins in nucleolar structure and p53-dependent nucleolar stress
Source: Nat Commun. 2016 Jun 6;7:11390. doi: 10.1038/ncomms11390 (PMC4897761; doi:10.1038/ncomms11390)
Supplement: Supplementary Data 5 — p53 and nucleolar integrity [file ncomms11390-s6.xlsx]

## Sheet: Table 5_iNO versus p53
Supplementary Table 5: Comparison between the effects of r-protein depletion on nucleolar structure integrity and p53 homeostasis
SSU	iNo	p53	LSU	iNo	p53		Effect of r-protein depletion:
eS1 (Rps3a)	0.02/0.05	0.8	uL1 (RpL10a)	0.17/0.19	7.2		No effect on nucleolar structure & no effect on p53 level: 50 r-proteins
uS2 (RpSA)	0.02/0.05	1.0	uL2 (RpL8)	0.16/0.19	7.1		No effect on nucleolar structure & p53 induction: 21 r-proteins
uS3 (RpS3)	0.01/0.04	1.3	uL3 (RpL3)	0.04/0.06	4.2		Effect on nucleolar structure & no p53 induction: 2 r-proteins (uL5 and uL18)
uS4 (RpS9)	0.02/0.04	2.2	uL4 (RpL4)	0.04/0.05	4.2		Effect on nucleolar structure & p53 induction: 8 r-proteins
eS4 (RpS4)	0.02/0.03	1.1	uL5 (RpL11)	0.19/0.20	1.0
uS5 (RpS2)	0.02/0.03	1.1	uL6 (RpL9)	0.04/0.04	6.3		The table highlights:
eS6 (RpS6)	0.02/0.04	0.6	eL6 (RpL6)	0.05/0.05	4.8		That uL5 and uL18 are unique in that, remarkably, they are the only two r-proteins (in yellow), out of eighty one, whose depletion impact strongly nucleolar structure without inducing p53.
uS7 (RpS5)	0.03/0.04	0.8	eL8 (RpL7a)	0.02/0.03	7.2
eS7 (RpS7)	0.02/0.05	0.8	uL10 (P0)	0.03/0.04	1.7		There are many r-proteins (21/81) that have no effect on nucleolar structure, yet their depletion give rise to a p53 increase. This is notably the case for eL8 (formerly RPL7a), in agreement with a previous study (Fumagalli, 2012).
uS8 (RpS15a)	0.03/0.05	1.9	uL11 (RpL12)	0.04/0.03	3.3		Other examples include: uS10, eS31, uL3, uL4, uL6, eL6, eL8, uL13, eL13, eL14, uL15, eL20, uL29, uL30, eL32, eL33, eL34, eL36, eL37, and eL39.
eS8 (RpS8)	0.02/0.03	1.0	uL13 (RpL13a)	0.07/0.07	8.5
uS9 (RpS16)	0.03/0.05	1.4	eL13 (RpL13)	0.03/0.05	8.0		Most r-proteins (50/81) are not required for nucleolar structure maintenance or p53 homeostasis.
uS10 (RpS20)	0.03/0.05	4.6	uL14 (RpL23)	0.02/0.04	2.2
eS10 (RpS10)	0.03/0.07	0.5	eL14 (RpL14)	0.04/0.04	10.0		In a few cases (8/81), a nucleolar disruption correlates with a rise in p53 level.
uS11 (RpS14)	0.03/0.09	1.4	uL15 (RpL27a)	0.05/0.12	5.2
uS12 (RpS23)	0.02/0.03	0.5	eL15 (RpL15)	0.03/0.02	1.1		Legend:
eS12 (RpS12)	0.01/0.04	0.9	uL16 (RpL10)	0.03/0.03	2.5		The r-proteins are listed according to a recently revised nomenclature (Ban et al, 2014, PMID 24524803). The former nomenclature is provided in parentheses.
uS13 (Rps18)	0.03/0.06	1.7	uL18 (RpL5)	0.19/0.20	1.9		The index of nucleolar disruption (iNo score) ranges from 0 (normal nucleolus) to 0.2 (disrupted nucleolus) (see Fig 1C).
uS14 (RpS29)	0.05/0.06	1.6	eL18 (RpL18)	0.03/0.05	3.5		The iNo values were computed from two independent screens (screen I/screen II). The p53 level is expressed in fold increase (from 0 to 10.4, see Fig 4B).
uS15 (RpS13)	0.02/0.11	0.9	eL19 (RpL19)	0.08/0.1	5.4
uS17 (Rps11)	0.02/0.04	2.0	eL20 (RpL18a)	0.05/0.05	6.2		Arbitrarily set significance cut-off: p53 fold increase ≥ 5 ; iNo ≥ 0.1
eS17 (RpS17)	0.01/0.04	1.4	eL21 (RpL21)	0.11/0.16	8.3		Red, above cut-off; green, below cut-off; magenta, curated “near cut-off” cases.
uS19 (RpS15)	0.03/0.05	0.9	uL22 (RpL17)	0.05/0.06	8.2
eS19 (RpS19)	0.04/0.06	2.4	eL22 (RpL22)	0.02/0.02	0.5		SSU, small subunit r-protein; LSU, large subunit r-protein; iNo, index of nucleolar disruption. The iNo scores and p53 levels were established in epithelial human cells.
eS21 (RpS21)	0.02/0.04	2.9	uL23 (RpL23a)	0.02/0.04	0.7		The iNo scores were determined in HeLa-FBL-GFP cells after r-protein depletion for 3 days; the p53 levels in HCT116 p53 +/+ cells after r-protein depletion for 2 days.
eS24 (RpS24)	0.02/0.04	0.5	uL24 (RpL26)	0.03/0.06	1.8
eS25 (RpS25)	0.02/0.04	3.2	eL24 (RpL24)	0.03/0.07	2.2
eS26 (RpS26)	0.01/0.05	1.8	eL27 (RpL27)	0.05/0.11	6.3
eS27 (RpS27)	0.03/0.03	2.1	eL28 (RpL28)	0.02/0.03	1.5
eS27L (RpS27L)	0.03/0.04	1.3	uL29 (RpL35)	0.06/0.04	5.0
eS28 (RpS28)	0.02/0.03	1.5	eL29 (RpL29)	0.03/0.03	1.0
eS30 (RpS30)	0.05/0.05	1.3	uL30 (RpL7)	0.06/0.06	5.1
eS31 (RpS27a)	0.03/0.03	6.9	eL30 (RpL30)	0.07/0.15	5.7
RACK1	0.02/0.02	0.6	eL31 (RpL31)	0.05/0.09	1.1
			eL32 (RpL32)	0.03/0.05	4.8
			eL33 (RpL35a)	0.02/0.04	8.9
			eL34 (RpL34)	0.04/0.07	8.3
			eL36 (RpL36)	0.03/0.04	5.5
			eL37 (RpL37)	0.04/0.10	6.9
			eL38 (RpL38)	0.08/0.11	8.9
			eL39 (RpL39)	0.04/0.09	10.4
			eL40 (RpL40)	0.04/0.08	3.2
			eL41 (RpL41)	0.02/0.02	0.8
			eL42 (RpL36a)	0.03/0.05	0.9
			eL43 (RpL37a)	0.13/0.20	5.7
			P1	0.02/0.04	2.1
			P2	0.02/0.03	1.1
